# Supplementary material for: Fluorescent Peptides Internalize HeLa Cells and Kill Multidrug-Resistant Clinical Bacterial Isolates
Source: Antibiotics (Basel). 2025 Aug 4;14(8):793. doi: 10.3390/antibiotics14080793 (PMC12383145; doi:10.3390/antibiotics14080793)
Supplement: Supplementary file 1 [file antibiotics-14-00793-s001.zip]

Archive with 1 entries (1 files):
- antibiotics-3748818-supplementary.pdf
